# Supplementary material for: Discovery of Novel Tryptanthrin Derivatives with Benzenesulfonamide Substituents as Multi-Target-Directed Ligands for the Treatment of Alzheimer’s Disease
Source: Pharmaceuticals (Basel). 2023 Oct 16;16(10):1468. doi: 10.3390/ph16101468 (PMC10610214; doi:10.3390/ph16101468)
Supplement: Supplementary file 1 [file pharmaceuticals-16-01468-s001.zip]

Archive with 1 entries (1 files):
- pharmaceuticals-2625456-supplementary.pdf
